# Supplementary material for: Evidence that CA3 is Underling the Comorbidity Between Pain and Depression and the Co-curation by Wu-Tou decoction in Neuropathic Pain
Source: Sci Rep. 2017 Sep 20;7:11935. doi: 10.1038/s41598-017-12184-y (PMC5607326; doi:10.1038/s41598-017-12184-y)
Supplement: Supplementary file 2 — Dataset 1 [file 41598_2017_12184_MOESM2_ESM.xls]

## Sheet: Sheet1
50% paw withdral threshold (g) tested 1hr after gavage
	Sham			SNL			WTD-H			WTD-M			WTD-L			Pre
	Mean	SEM	N	Mean	SEM	N	Mean	SEM	N	Mean	SEM	N	Mean	SEM	N	Mean	SEM	N
D0	0.8168	0.09142	9	0.853	0.06487	9	0.8868	0.05853	9	0.8596	0.06913	9	0.9476	0.1274	9	0.8741	0.05043	9
D1	1.103	0.1482	5	0.1116	0.0115	8	0.1913	0.009791	5	0.314	0.09535	8	0.1842	0.06415	9	1.23	0.1869	8
D3	0.7824	0.07967	6	0.04928	0.001913	7	0.1946	0.05038	7	0.07915	0.02452	5	0.03304	0.01219	6	0.9936	0.218	5
D5	0.5527	0.01816	5	0.0379	0.005814	7	0.05183	0.0193	5	0.171	0.0572	5	0.0497	0.01153	8	0.7365	0.07304	7
D7	0.66	0.07114	6	0.03514	0.00217	7	0.1257	0.05515	5	0.07705	0.02063	7	0.0312	0.006107	7	0.348	0.09327	5
D9	0.6554	0.07955	5	0.01817	0.0004708	7	0.2771	0.05943	5	0.331	0.035465	5	0.1498	0.05424	7	0.6923	0.09661	5
D11	0.6742	0.08668	5	0.0177011	0	7	0.4466	0.05384	5	0.1906	0.03316	8	0.04339	0.00571	7	0.5393	0.07615	6
D13	0.753	0.09072	5	0.04342	0.01127	7	0.2757	0.07914	5	0.08556	0.02899	8	0.0377	0.004457	7	0.3551	0.08973	5
D15	0.6923	0.09661	5	0.01341	0.00279	7	0.4337	0.03939	7	0.09348	0.01031	5	0.03755	0.009292	6	0.630957	0	5
D17	0.8501	0.07888	5	0.01529	0.002831	7	0.3909	0.04502	7	0.07123	0.0135	8	0.03174	0.00771	7	0.2351	0.04063	6
D19	0.8132	0.07828	5	0.0179414	0	5	0.6232	0.06986	8	0.06589	0.01593	8	0.0262	0.005161	7	0.3727	0.07515	8
D21	0.7712	0.09661	5	0.01866	0.002624	5	0.5211	0.02565	9	0.07797	0.01479	8	0.0352	0.007198	7	0.2773	0.01098	6
50% paw withdral threshold (g) tested 24hr after gavage
	Sham			SNL			WTD-H			WTD-M			WTD-L			Pre
	Mean	SEM	N	Mean	SEM	N	Mean	SEM	N	Mean	SEM	N	Mean	SEM	N	Mean	SEM	N
D0	0.8168	0.09142	9	0.853	0.06487	9	0.8868	0.05853	9	0.8596	0.06913	9	0.9476	0.1274	9	0.8741	0.05043	9
D1	0.9902	0.03801	5	0.07377	0.01485	7	0.0792	0.01697	8	0.4485	0.1309	8	0.1274	0.04471	9	1.008	0.311	5
D3	0.8507	0.08497	7	0.04763	0.007941	7	0.07051	0.01697	8	0.06024	0.01462	8	0.04061	0.005765	6	0.314775	0	5
D5	0.930235	0.118231	5	0.04339	0.00571	7	0.1129	0.03254	7	0.06768	0.01008	8	0.01056	0.01042	5	0.3054	0.08325	5
D7	0.4786	0.05596	5	0.02962	0.004414	7	0.07564	0.01988	5	0.08058	0.03378	8	0.03524	0.003019	7	0.3106	0.08544	8
D9	0.534564	0	5	0.039	0.001353	7	0.1582	0.02661	7	0.1231	0.009404	5	0.04019	0.006201	6	0.2363	0.01849	5
D11	0.4464	0.05717	5	0.01253	0.002711	7	0.2693	0.02785	5	0.08549	0.03329	8	0.03127	0.002579	7	0.1195	0.03013	8
D13	0.466	0.03863	5	0.03927	0.00301	7	0.1453	0.0322	7	0.03588	0.005952	7	0.0274	0.005627	9	0.05695	0.004586	3
D15	0.8501	0.07888	5	0.01529	0.002831	7	0.3024	0.01122	7	0.058	0.007924	8	0.04747	0.01527	5	0.07981	0.018925	5
D17	0.7318	0.08819	6	0.02008	0.005905	7	0.439	0.03937	7	0.03361	0.004503	8	0.03521	0.004404	7	0.06103	0.0027676	6
D19	0.534564	0	5	0.0179414	0	5	0.6226	0.06433	9	0.04298	0.003524	8	0.04703	0.01075	7	0.01659	0.008426	5
D21	0.534564	0	5	0.0212814	0	5	0.4926	0.02422	5	0.0422809	0	8	0.03754	0.004197	7	0.07834	0.026516	6
