# Supplementary material for: Evidence that CA3 is Underling the Comorbidity Between Pain and Depression and the Co-curation by Wu-Tou decoction in Neuropathic Pain
Source: Sci Rep. 2017 Sep 20;7:11935. doi: 10.1038/s41598-017-12184-y (PMC5607326; doi:10.1038/s41598-017-12184-y)
Supplement: Supplementary file 3 — Dataset 2 [file 41598_2017_12184_MOESM3_ESM.xls]

## Sheet: Sheet1
	Forced swimming - immobility time (Sec)
	Sham			SNL			WTD-H			WTD-M			WTD-L			PGB
	Mean	SEM	N	Mean	SEM	N	Mean	SEM	N	Mean	SEM	N	Mean	SEM	N	Mean	SEM	N
D0	153.4	4.861	14	142.7	7.436	14	137.9	5.588	14	148.5	6.71	14	153.4	3.946	14	150.1	5.764	14
D7	135.6	7.71	14	180.3	7.786	14	128.9	12.47	7	181	7.205	11	179	9.444	7	203.5	6.367	8
D14	143.7	10.21	10	195.3	9.792	8	125.5	8.826	8	189.9	2.655	8	177	5.503	8	188.5	8.356	8
D21	166.2	6.153	12	207.5	2.638	10	169.5	8.155	8	207	1.615	8	202.4	3.37	8	216	3.412	9
	Sucrose consumption (g)
	Sham			SNL			WTD-H			WTD-M			WTD-L			PGB
	Mean	SEM	N	Mean	SEM	N	Mean	SEM	N	Mean	SEM	N	Mean	SEM	N	Mean	SEM	N
D0	1.564	0.09868	14	1.636	0.08025	14	1.514	0.09657	14	1.721	0.08199	14	1.614	0.0907	14	1.829	0.07662	14
D7	2	0.1549	11	0.8357	0.08025	14	1.858	0.1569	12	1.025	0.1013	8	0.75	0.1336	8	0.5778	0.04339	9
D14	1.845	0.09757	11	1.02	0.06289	10	1.843	0.03689	7	1.113	0.01865	8	0.88	0.2577	5	0.7857	0.1696	7
D21	1.65	0.08833	12	0.75	0.08035	14	1.627	0.1104	11	0.7875	0.1246	8	0.6667	0.0819	6	0.7375	0.05957	8
	Open field test - central duration time (Sec)
	Sham			SNL			WTD-H			WTD-M			WTD-L			PGB
	Mean	SEM	N	Mean	SEM	N	Mean	SEM	N	Mean	SEM	N	Mean	SEM	N	Mean	SEM	N
D0	26.7	1.543	14	25.77	1.834	14	28.24	2.006	14	26.97	1.363	14	26.68	1.182	14	26.68	1.785	14
D7	26.9	2.014	13	13.9	0.802	14	35.35	2.691	14	28.43	3.107	9	23.86	3.572	7	24.8	2.711	7
D14	27.56	1.825	8	13.08	0.7014	8	26.26	1.277	8	23.94	1.961	6	27.13	3.499	7	13.6	1.515	6
D21	25.72	1.499	7	26.14	2.636	8	24.04	2.322	7	19.04	1.918	7	23.98	5.937	5	10.72	2.755	7
