# Supplementary material for: Evidence that CA3 is Underling the Comorbidity Between Pain and Depression and the Co-curation by Wu-Tou decoction in Neuropathic Pain
Source: Sci Rep. 2017 Sep 20;7:11935. doi: 10.1038/s41598-017-12184-y (PMC5607326; doi:10.1038/s41598-017-12184-y)
Supplement: Supplementary file 4 — Dataset 3 [file 41598_2017_12184_MOESM4_ESM.xls]

## Sheet: Primary Data for Fig2. A-G
Numbers of BDNF positive neurons in ACC											Numbers of TNF-α positive neurons in CA3
	Sham			SNL			WTD-H					Sham			SNL			WTD-H
	1	2	3	1	2	3	1	2	3			1	2	3	1	2	3	1	2	3
D7	91	83	94	28	9	17	29	27	38		D7	3	7	4	4	5	3	3	4	4
D14	83	94	81	25	26	17	45	57	54		D14	2	4	4	12	11	15	14	10	11
D21	94	81	91	24	26	20	62	68	65		D21	3	5	3	14	20	18	19	17	15
Numbers of BDNF positive neurons in CA3											Numbers of TNF-α positive neurons in CA1
	Sham			SNL			WTD-H					Sham			SNL			WTD-H
	1	2	3	1	2	3	1	2	3			1	2	3	1	2	3	1	2	3
D7	71	86	72	12	11	10	9	19	20		D7	3	4	6	22	19	24	15	18	20
D14	86	72	84	4	12	16	19	17	14		D14	7	5	5	61	79	72	72	64	73
D21	72	84	71	17	17	13	46	45	71		D21	4	8	7	70	74	81	7	10	12
Numbers of BDNF positive neurons in CA1
	Sham			SNL			WTD-H
	1	2	3	1	2	3	1	2	3
D7	32	29	24	20	14	15	18	15	20
D14	20	15	26	4	2	6	9	11	7
D21	19	21	24	4	5	7	3	5	7
Numbers of BDNF positive neurons in AMY
	Sham			SNL			WTD-H
	1	2	3	1	2	3	1	2	3
D7	67	79	72	33	39	39	34	31	34
D14	79	72	72	16	27	17	25	29	40
D21	72	72	67	8	9	5	48	44	44
Numbers of BDNF positive neurons in RVM
	Sham			SNL			WTD-H
	1	2	3	1	2	3	1	2	3
D7	20	17	20	4	4	5	14	12	7
D14	17	20	18	7	6	6	12	12	10
D21	17	20	20	2	3	2	11	12	9

## Sheet: Primary Data for Fig2. H
50% paw withdral threshold (g)
	Sham-NS			SNL			WTD-H			WTD-H-24hrs			Sham-Drug			WTD-H-Drug			WTD-H-Drug-24hrs
	Mean	SEM	N	Mean	SEM	N	Mean	SEM	N	Mean	SEM	N	Mean	SEM	N	Mean	SEM	N	Mean	SEM	N
D0	0.5915	0.01915	6	0.58	0.02031	6	0.5648	0.01915	6	0.6102	0.01514	6	0.5915	0.01915	6	0.5915	0.01915	6	0.5648	0.01915	6
D1	0.5966	0.01965	6	0.0274	0.003501	6	0.04495	0.01177	6	0.02278	0.006795	6	0.04988	0.01264	6	0.02798	0.005072	6	0.02706	0.004706	6
D3	0.596558	0.01965	6	0.0263355	0.002716	6	0.0306762	0.003817	6	0.0408841	0.003133	6	0.0242834	0.004986	6	0.0224389	0.001156	6	0.032889	0.01504	6
D5	0.534564	0	6	0.0340503	0.006587	6	0.0358184	0.008898	6	0.013423	0.004711	6	0.0588223	0.01165	6	0.0221282	0.001584	6	0.0213415	0.004705	6
D7	0.647417	0.02703	6	0.0327247	0.005177	6	0.042791	0.003302	6	0.0351676	0.004184	6	0.0298118	0.005427	6	0.0371086	0.002662	6	0.0347609	0.005333	6
D9	0.603654	0.0233	6	0.0399893	0.01709	6	0.324541	0.009767	6	0.221504	0.04171	6	0.0406112	0.006075	6	0.0282564	0.00568	6	0.0243387	0.006519	6
D11	0.566	0.02936	6	0.02268	0.00325	6	0.3636	0.009767	6	0.3368	0.02922	6	0.04796	0.009037	6	0.04793	0.00722	6	0.04451	0.004578	6
D13	0.5444	0.03211	6	0.05944	0.01382	6	0.4476	0.04267	6	0.396	0.04793	6	0.06748	0.008518	6	0.06255	0.03029	6	0.04789	0.01677	6
D15	0.566	0.02936	6	0.04031	0.002757	6	0.4122	0.04509	6	0.3148	0	6	0.1627	0.05229	6	0.1436	0.05501	6	0.1101	0.04581	6
D17	0.566	0.02936	6	0.03402	0.003536	6	0.4249	0.06239	6	0.3434	0.02181	6	0.07406	0.01767	6	0.06737	0.01003	6	0.05896	0.01411	6
D19	0.566	0.02936	6	0.02375	0.006753	6	0.4582	0.02322	6	0.3374	0.02265	6	0.05177	0.01541	6	0.08259	0.02641	6	0.04124	0.011	6
D21	0.5277	0.006836	6	0.04391	0.002958	6	0.4108	0.04618	6	0.4302	0.0441	6	0.02732	0.002703	6	0.03314	0.004625	6	0.06984	0.03099	6

## Sheet: Primary Data for Fig2. I
	Forced swimming - immobility time (Sec)
	Sham			SNL			WTD-H			Sham-Drug			WTD-H-Drug
	Mean	SEM	N	Mean	SEM	N	Mean	SEM	N	Mean	SEM	N	Mean	SEM	N
D0	192.7	5.364	6	196.8	3.124	6	194.5	5.156	6	196.7	4.137	6	195.3	3.602	6
D7	199.8	3.198	6	232.8	1.493	6	210.5	3.64	6	228.8	3.468	6	232.7	1.054	6
D11	193.3	4.295	6	233.5	1.408	6	201.2	4.826	6	233	1.506	6	230.3	1.229	6
D14	201.5	2.918	6	234.3	1.256	6	206.3	2.261	6	232.2	1.078	6	225	3.55	6
	Open field test - central duration time (Sec)
	Sham			SNL			WTD-H			Sham-Drug			WTD-H-Drug
	Mean	SEM	N	Mean	SEM	N	Mean	SEM	N	Mean	SEM	N	Mean	SEM	N
D0	31.15	1.334	6	31.34	1.221	6	31.25	1.364	6	30.59	1.449	6	30.44	1.106	6
D7	32.79	1.166	6	11.96	1.588	6	32.67	1.981	6	15.22	1.877	6	11.67	1.35	6
D11	30.97	1.076	6	11.2	0.6185	6	31.56	1.69	6	13.39	2.035	6	10.91	1.601	6
D14	30.07	1.085	6	5.663	1.042	6	26	0.9159	6	13.16	2.026	6	8.42	0.8816	6

## Sheet: Primary Data for Fig2. J
Morris water maze D4 (Sec)
	Sham			SNL			WTD-H			Sham-Drug			WTD-H-Drug
	Mean	SEM	N	Mean	SEM	N	Mean	SEM	N	Mean	SEM	N	Mean	SEM	N
Q1	13.72	0.7268	6	16.63	3.296	6	13.12	2.118	6	16.05	3.597	6	16.69	3.735	6
Q2	12.37	0.9329	6	19.77	2.72	6	13.3	3.054	6	17.23	3.503	6	12.53	5.87	6
Q3	23.54	1.465	6	10.24	1.242	6	21.74	1.539	6	10.73	1.14	6	16.61	4.644	6
Q4	10.35	1.534	6	12.52	3.776	6	11.67	1.565	6	15.39	2.958	6	13.77	3.668	6
Morris water maze D6 (Sec)
	Sham			SNL			WTD-H			Sham-Drug			WTD-H-Drug
	Mean	SEM	N	Mean	SEM	N	Mean	SEM	N	Mean	SEM	N	Mean	SEM	N
Q1	24.41	0.7593	6	18.93	1.206	6	13.59	3.299	6	11.89	1.544	6	16.91	5.334	6
Q2	10	1.3	6	13.53	3.692	6	14.61	4.269	6	11.54	1.139	6	8.287	3.034	6
Q3	11	0.9613	6	10.83	2.79	6	14.42	1.131	6	21.27	1.776	6	20.18	8.004	6
Q4	14.38	1.923	6	15.79	2.513	6	16.91	4.177	6	15.1	1.076	6	14.31	3.118	6
