# Supplementary material for: Evidence that CA3 is Underling the Comorbidity Between Pain and Depression and the Co-curation by Wu-Tou decoction in Neuropathic Pain
Source: Sci Rep. 2017 Sep 20;7:11935. doi: 10.1038/s41598-017-12184-y (PMC5607326; doi:10.1038/s41598-017-12184-y)
Supplement: Supplementary file 5 — Dataset 4 [file 41598_2017_12184_MOESM5_ESM.xls]

## Sheet: Primary Data for Fig. 3A-D
Spine density
		Mean	SEM	N (Number of neurons)
Apical	Sham	11.16	0.2635	58
	SNL	6.469	0.198	49
	WTD-H	11.58	0.4265	40
Basal	Sham	12.2	0.2547	60
	SNL	6.375	0.1705	40
	WTD-H	11.43	0.2466	47
Dendritic length
		Mean	SEM	N (Number of neurons)
Apical	Sham	845.4	40.43	38
	SNL	309.2	16.94	43
	WTD-H	822	41.65	42
Basal	Sham	849.1	42.73	38
	SNL	299	22.73	43
	WTD-H	946.1	45.07	54
	Number of intersections
	Length	Sham			SNL			WTD-H
		Mean	SEM	N (Number of neurons)	Mean	SEM	N (Number of neurons)	Mean	SEM	N (Number of neurons)
Apical	20	2.024	0.1924	50	1.511	0.1217	43	1.692	0.1347	42
	40	2.694	0.2449	50	2.051	0.1372	43	2.435	0.2436	42
	60	3.656	0.251	50	2.303	0.1584	42	3.537	0.2672	42
	80	4.388	0.2606	50	2.224	0.1721	41	4.283	0.3031	42
	100	4.726	0.2927	50	2.151	0.1639	33	4.539	0.3041	42
	120	4.491	0.3117	49	1.994	0.1651	29	4.559	0.2855	42
	140	4.136	0.3049	47	1.792	0.1664	23	4.098	0.293	42
	160	3.198	0.2498	44	1.315	0.1508	16	3.399	0.2551	40
	180	2.908	0.2519	34	1.297	0.1521	9	2.553	0.2433	34
Basal	20	2.581	0.1674	38	1.884	0.1062	43	3.293	0.2424	41
	40	4.303	0.2913	38	2.213	0.135	42	5.121	0.2954	41
	60	5.659	0.2974	38	2.454	0.1883	35	6.313	0.2839	41
	80	5.949	0.3578	38	2.633	0.2178	27	6.746	0.3814	41
	100	5.372	0.3643	37	2.67	0.2263	23	5.864	0.428	40
	120	4.587	0.3641	35	2.134	0.2948	19	4.697	0.4609	38
	140	3.455	0.3559	31	1.961	0.3009	12	3.562	0.4552	34

## Sheet: Primary Data for Fig. 3E-G
	PSD95 intensity in shafts (Primary dendrites)							PSD95 intensity in spines (Primary dendrites)							PSD95 intensity in shafts (Secondary dendrites)							PSD95 intensity in spines (Secondary dendrites)
	Group1	Group2	Group3	Group4	Group5	Group6		Group1	Group2	Group3	Group4	Group5	Group6		Group1	Group2	Group3	Group4	Group5	Group6		Group1	Group2	Group3	Group4	Group5	Group6
	9.3	13.2	8.7	2.7	3.6	11.1		1.4	6.9	1.5	1.3	2.7	3.7		3	9.4	1.8	1.4	1.7	13.7		1.3	5.9	2.7	2.3	2.6	5
	3.2	7.9	7.4	7.1	3.5	11.6		1.8	2.2	0.5	3.5	2.7	4.9		2.1	3.5	1.3	2.9	1.3	7.3		0.8	3.5	1.3	2.4	1.3	5.9
	1.6	11.8	4.4	9	4.1	6.7		0.5	3.2	1.8	1.6	3.2	3.6		1.6	5.3	2.8	2.5	2.7	4.1		0.8	4.9	1.4	2.5	1.4	4.6
	0.4	6.6	8.2	3.2	1.3	17.2		0.4	1.2	3.4	1.4	1.3	8.4		0.4	2.6	1.3	2.4	1.4	12.5		0	2.2	1.3	1.9	1.4	6.5
	1.8	18.8	1.7	2.7	4.1	11.4		0.4	7.1	1.7	1.3	0.9	5		0	2.3	2.8	2.2	2.8	3.8		1.4	2.3	2.3	0.4	0.9	5.7
	9.3	15	5.1	5.9	3.9	18.1		1.3	4.2	3.2	2.9	3	3.6		0.4	4.5	2.6	2.7	2.9	4		1.3	5.5	0.9	2.7	0.5	2.7
	6.4	7.6	2.4	3.5	4.3	19		2.4	2.2	1.5	2.6	3	5		2.3	6.8	2.9	2.9	2.4	6.5		0.9	4.5	0.5	3.8	2.4	2.6
	1.8	9.3	2.8	7.5	1.8	17.2		0.5	4.9	2.3	1.9	1.8	8.4		1.8	4.4	2.1	2.8	5.2	8.4		1.8	7.2	2.1	2.4	3.3	3.8
	2.4	11.1	1.4	6.9	3.6	6		0.5	2.4	1.9	4.5	2.7	2.8		1.4	4.1	5	1.4	0.4	7.4		1.4	4.8	3.2	0	0.9	3.3
	3.6	24.6	2.9	9.7	2.8	11.9		0.9	8.4	1	0.9	2.3	8.7		1.3	6.4	1.3	2.4	2.8	2.8		0.9	3.3	1.3	1.9	3.7	2.2
	5.4	16.2	1.7	2.6	3.7	23.3		3.2	3.8	1.7	2.6	1.4	4		0.9	5.8	0.5	3.4	3.9	10.4		0.4	6.9	0.9	2.4	2.9	4.7
	6.6	20.2	2.8	4.3	5.6	10.8		2.2	4.9	1.4	3.4	2.6	7		3.1	2.9	2.7	3.1	1.9	5.6		0.4	5.6	3.6	3.1	0.9	6.9
	1	9.5	1.8	1.8	4.4	19.4		1	1.9	1.8	1.8	1.3	5.2		1.4	5.3	3.6	0.4	4.9	11.5		1.4	7.5	2.7	1.8	0.9	3.7
	4.5	12.7	0.9	8.4	6.5	10.6		2.2	4.8	1.4	5.5	2.2	8		0.4	5.7	2.2	3.3	4	5.7		0.4	6.2	1.3	2.8	1.3	4.5
	4.3	16.8	3.4	4.1	0.5	8.5		0.5	3.2	1.4	4.1	0.9	9.5		2.3	2.3	0.9	1.7	5	7.4		0.9	4.8	0.4	2.2	1.4	6.3
	5.1	9.1	0.9	2.2	5.2	7.7		0.9	8.2	1.4	1.3	0.5	4.3		3	5	1.8	2.8	4.7	9.5		1.7	7.6	0.9	2.3	1.7	7.1
	6.6	13.1	5.4	4.8	7.2	26		3.1	4.4	3.1	5.2	1.9	5.8		1.3	5.7	4.9	0.4	1.9	10.3		0	6.7	0.9	1.7	2.4	6.4
	3.3	8.6	2.8	5.7	4.6	17.7		1.4	3.2	0	1.9	1.8	5.2		1.4	3.2	4.1	0.9	3.1	10.2		1.4	3.5	1.4	1.4	2.2	7
	2.3	14.1	1.9	3.7	8.1	23.7		0.9	9.4	0	1.4	2.4	7.2		1	2.5	2.8	3.3	0.9	14.7		1.9	2.6	0.9	1.7	0	3.7
	1.9	6.6	2.3	5.1	6.5	6.8		0.9	3.6	0.9	2.3	2.8	2.7		0	4.3	0.9	2.6	1.8	8.7		1.4	4.7	0	2.6	1.4	2.7
	3.5	11	1.9	3.1	8.2	12.6		1.3	6	0.9	2.6	1.4	3		1.4	4.3	5.1	2.7	1.4	8.3		1.4	2.4	1.4	0	0.5	2.8
	2.9	13.1	1	8.5	10.7	11.2		1.7	3.3	0	4.3	0.5	9.9		2.6	3.3	4.7	2.6	1.9	6.4		0.9	2.5	1.7	0.9	2.4	2.9
	3.8	12.4	1.9	6.5	5.5	22.3		2.9	7.6	1.9	4.8	2.3	6.3		0	3.2	1.8	4.4	0.9	4.2		0.5	3.3	2.3	2.2	0.9	3.2
	2.1	6.4	4.7	1.3	4.8	6.8		2.1	3.6	1.9	0.9	3.5	4.8		0.9	3.2	0.4	0.9	1.9	4.3		0.5	3.2	0.4	2.1	1.4	4
	1.8	22.6	2.3	4.6	6.5	12.2		1.4	5.4	2.3	2.3	3.5	5.2		1	2.7	0.9	1.3	3.6	5		1	2.5	2.2	0.9	0.9	4.6
	6	5.5	2.4	1.4	7.6	21.2		0.9	2.9	1.9	1.4	3	6.3		3.5	2.3	3.3	1	3.6	4.9		1.8	6	2.4	2	3.6	7.7
	5.4	11	1.5		1.9	18.9		1.4	2.5	0.5		1.9	4.7		2.7	8.6	0.9	1.3		3.2		1.8	2.9	0	0		2.8
	2.3	9.1	2.2		4.4	14		1.4	3.2	1.3		2.2	3.6		0.9	2.3	1.8	1.8		5.4		3.1	4.6	1.3	1.8		3.2
	2.5	10.3	3.2		5.1	24.5		2.5	4.8	2.3		1.4	4.7		0.5	6.4	2.6	0.9		3.3		2.4	3.2	1.7	1.4		3.5
	2.8	19.3	7.5		5.3	7.1		2.3	2.3	3.7		2.2	5.6		1	3.5	2.4	1.8		6.8		1	2.7	3.8	0.9		1.9
	4.5	5.6	3.1		5.8			1.4	5.7	0		2.2			1.4	5	1.4	2.2		5.3		0.5	5.4	0.5	1.7		3.9
	6.2	9.8	2.7		3.3			1.8	5.2	1.8		2.1			2.7	4.6	1.8	1.3		4.2		0.9	3.3	2.3	1.7		2.7
	11	9.1	2.1		2			0.9	3.7	0.4		2			1.4	2.1	0.9	0.9		5.3		0	3	0.9	2.6		4.1
	2.8	4.8	1.7		8.8			0.5	11.1	0.4		2.6			0	4.7	1.9	1.9		6.4		1	3.7	0.5	2.3		4.9
	4.5	18.8	1.3		3.6			1.8	5.2	2.2		2.7			0	2.3	1.7	2.9		4.1		1.4	3.4	0.4	1.5		5.6
	3.5	15.1	2.7		11.2			1.7	2.3	3.1		1.9			1.9	4.5	1.8	3.3		6.7		0.5	5.5	1.3	0.9		3.2
	4.5	6.1	4.6		7.2			1.6	3.2	0.5		2.3			0.5	4.6	3.8	5.2		5.6		0.5	1.7	1	1.7		3.3
	5.1	12.8	1.3		11.8			1	2.8	2.5		6.1			0.5	4.8		0		6.4		0.5	3.4		1.3		5.1
	8.7	12.7	2.8		2.8			2.2	3.9	2.4		1.4			0.9	5.8		0.9		2.4		0.9	4.2		1.3		4.9
	3.4	11.1	1.3		9.5			0.5	4.7	2.2		2.9			0.4	3.6		2.6		4.2		0.8	2.1		0.9		6.6
	2.6	15			3.3			0.5	5.6			2.5			0.9	2		1.8		4		0	1.8		1.3		5.8
	2.3	19.8						1.4	7.7						1.9	17		1.3		9		0.9	1.5		1.3		2.2
	3.6	9						1.4	9.7						0.9	7		2.6		4		0.9	1.9		1.8		2.8
	5	5.2						3	6.5						1.8	8				2.2		0.5	3.1				5.9
	3.1	9.1						1.6	5.7						0	5				3.8		0.9	1.4				4.4
									4.3						0.4	4				6.8		0.9	2.1				2.2
															0.9	12				5.3		0	1.7				4.5
															0.5	7.2				2.2		0	2.3
															2.3	10.2						2.3	3.1
															2.2	8.3						0.9	2
															2.6	12.1						0.4	2.6
															0.9							1.9	5.8
															0.9							0.5	4.5
															3.2							0.9	3.2
															0.9							1.4	4.1
															1							0.5	3.5
															2.9							0	3.2
															0.9							1.4	3.1
															2.4							1.4	3.7
															0							1
															2.2							0.4
															1.7							1.3
															2.5							0.8
															2.3							0.5
															2.1							0.4
															0.9							0.9
															3.8							1.9
															2.4							1.4

## Sheet: Primary Data for Fig. 3H-I
Spine numbers in primary dendrites (10μm)							Spine numbers in secondary dendrites (10μm)							Numbers of stubby spines in primary dendrites (10μm)							Numbers of thin spines in primary dendrites (10μm)							Numbers of mushroom spines in priamry dendrites (10μm)							Numbers of stubby spines in secondary dendrites (10μm)							Numbers of thin spines in secondary dendrites (10μm)							Numbers of mushroom spines in secondary dendrites (10μm)
Group1	Group2	Group3	Group4	Group5	Group6		Group1	Group2	Group3	Group4	Group5	Group6		Group1	Group2	Group3	Group4	Group5	Group6		Group1	Group2	Group3	Group4	Group5	Group6		Group1	Group2	Group3	Group4	Group5	Group6		Group1	Group2	Group3	Group4	Group5	Group6		Group1	Group2	Group3	Group4	Group5	Group6		Group1
5.1	3.4	3.6	3.9	1.4	7.2		1.8	5.2	2.3	0	1.3	3.7		2.8	2.9	1.8	3.9	1.4	3.6		1.8	0.5	0.9	0.6	0	2.3		0.5	0	0.9	0	0	1.4		1.3	2.1	1.8	0	1.3	1.8		0.4	1.6	0	0	0	1.8		0
5.6	9.1	2.8	1	2.6	4.4		1	4.1	0.4	1.8	1.5	2.2		3.3	7.1	1.8	0	1.1	0.9		2.3	1	0	0.5	0.5	1.3		0	1	0.9	0.5	1.1	2.2		0.5	0.9	0.4	0.9	1.5	0.4		0.5	2.7	0	0.4	0	1.3		0
2.5	6.2	2.2	2.7	2.7	5.5		2.2	5.2	0.5	2.7	1.5	6.4		2.5	2.9	1.3	0.9	1.3	3.7		0	2.9	0.4	0.4	0.4	1.4		0	0.5	0.4	1.3	0.9	0.5		1.3	2.4	0	2.7	1.2	1.7		0	1.6	0	0	0	2.1		0.9
3.2	3.4	0.5	3.4	2.7	5.5		1.8	4.4	2.2	1.7	1.2	4.9		3.2	0.5	0.5	1.5	0.4	4		0	2	0	1	0.9	0.5		0	1	0	1	0.7	1		1.4	2.5	0.9	0.4	0.8	0.4		0.5	1.5	0.9	0.9	0	2.7		0
3	7	1.7	1.9	2.4	5		2.4	6.7	1.1	1.7	3.2	3.7		1.3	5	1.3	0	0.5	3		1.7	1.5	1.1	0.5	0.9	1		0	0.5	0.4	1.4	0.9	1		0.5	2.2	1.6	0.8	1.8	1.8		0.9	2.7	1	0.4	0.9	0.9		0.9
1.8	5	0.8	1.5	2	5.8		1.9	6.4	0.8	2.7	0.9	4.9		0.9	2	0.8	1.5	1.4	1.8		0.9	2	1.7	0	1.6	2.7		0	1	0.7	0	0	1.3		0.5	4.6	1.3	2.3	0.4	1.8		1.4	0.9	0.7	0.5	0.4	1.8		0
4.1	5.4	1.1	2.6	1.9	6.3		2.5	3.4	1.4	0.5	2.9	3.5		1.8	1.5	0.5	1	1.9	3.1		1.4	2	1	0.5	1.4	2.1		0.9	2	0	1	1.4	1		2	1.7	0.6	0.5	1.6	0.9		0.5	1.3	0.7	0	0.4	1.3		0
3.7	6.2	3.2	1	1.1	4.3		1.4	3	0.1	0.5	1.5	5.6		0.8	2.9	2	0	1.8	3.4		2.5	2.4	1.2	0	0.4	2		0.4	1	0.6	1	0	1		1.4	2.3	0.9	0.5	0.7	2.2		0	0.8	0.4	0	0	2.6		0
2.9	3.7	2.4	2.3	1.7	2.5		1.3	6.4	0.9	1.5	1.9	3.3		1.9	2.6	1.7	0.5	0.6	0.5		0.5	0.5	0.4	0.5	0	1		0.5	0.5	0.5	1.4	0.9	1		1.3	2.6	1.5	1	0.5	2.1		0	2.1	0	0	0	0.8		0
1.9	6.8	1.9	1.4	2.1	9		2.9	4.6	1.6	1	1.1	3.7		1.4	1.5	1.7	0.5	2.1	6		1.3	3.4	0.7	0.5	2.1	1.5		0.5	1.9	0	0.5	1	1.5		1	1	1.9	0.5	1.1	2.5		1.9	2.1	0	0	0	0		0
1.3	5.9	2.1	0.9	1.6	3.9		2.3	4.5	1.4	3.3	0.7	5.7		1.8	1.4	1.1	0.5	1.6	1.5		1	2.3	0.5	0	0.9	0.5		0.7	2.3	0	0.5	0.6	1.9		1.4	2.7	1.1	2.4	1	2.8		0.5	0.9	1	0.5	0.7	0.9		0.5
2.7	5.6	3.3	2	1.2	4.2		1.5	4.1	0.9	1.4	2.1	3.8		0.7	2.6	1.5	1.2	1.2	2.8		1.4	1.7	1.5	0	1.5	0.5		0.8	1.3	0.7	0.8	0.5	0.9		1.5	2.7	0.7	0.5	0.7	1.3		0	0.9	0.6	0.9	0.5	2.1		0
3	5.6	1.3	2.2	0.9	4.8		1.9	3.1	1.1	2.3	0.7	4.8		1.1	3.5	0.8	1.6	0.8	2.1		2.1	1.5	1	0.5	1.8	1.6		0.2	0.5	0.5	0	0.2	1.1		1.9	1.3	0.6	0.9	1.1	2.6		0	1.3	0	0.9	0	0.9		0
2.3	6.9	2.3	5.3	1.5	4.7		0.8	6.6	0.6	1.3	0.8	5.1		1.9	1.6	0.5	1.6	2.1	2.6		1.9	4.2	0.8	2.1	0.4	1		0.6	1.1	0.9	1.6	1.2	1		0.4	1.8	1.5	0.4	0.6	1.4		0.4	1.8	0.4	0.4	0	0.9		0
0.9	6.5	1.9	2	2.4	3.6		1.3	4.3	0.8	3	0.8	2.9		0.7	2.3	1.1	2	0.6	2.1		1.6	2.3	0.8	0	0.9	0.5		0	1.9	0.3	0	1.5	1		0.9	1.6	1.1	1.5	0.9	2.9		0.4	1.9	0	1	1	0		0
1	6.1	3	0.9	2	4.5		3.7	3.6	1.5	0.9	1.1	4.3		1.3	3	1.2	0.9	2.2	2.7		1	1.5	1.3	0.2	1.1	0.9		0.3	1.5	0.4	0	0.7	0.9		1.6	2.7	0.4	0.5	1.5	2.4		0.8	0.4	0.6	0	0.7	0.9		1.2
3.4	2.1	2.7	1	1.9	4.4		2.4	4	2	0.5	1	4.9		2	1.1	1.4	1	1.9	2		0.9	1.1	1.4	0	1.5	1.5		0.5	0	0	0	0.5	1		1	0.7	0.5	0.5	0.4	1.3		0.5	2.7	0	0	0.5	1.8		0.6
2	8.4	2.9	3	1.4	8.3		1.1	5.3	1.4	1	1.4	3.8		1.6	2.1	1	1.7	0.7	4.1		0.8	3.1	2	1.3	0.6	1.8		0	3.1	0.2	0	1.4	2.3		1	3.1	1	0.5	1.2	1.4		1	1.8	0	0.5	0	1.4		0
1.3	5.1	1.6	4.8	1	4.2		1.6	6.4	1.3	0.5	1.5	5		0.5	0.9	1.3	2.7	1.8	2.6		1.4	2.3	1.2	0.5	1.3	0.5		0.7	1.9	0.1	1.6	0	1		1.2	2.1	1.3	0.5	0.6	2.9		0.7	1.7	0.8	0	0	0.8		0.3
2.4	5.4	1.4	6.1	1.6	4.3		0.9	3.9	1.8	0.9	1.7	2.8		0.8	1.4	0.9	2.8	1.4	1.4		0.4	2.3	1	1.9	0	1.9		0	1.8	0.5	1.4	0.3	1		0.7	1.7	0.8	0.4	0.6	1.8		0.8	1.7	0.4	0	0.6	0.5		0
2.2	7.6		4	1.2	7.6		1.7	5.1	2.1	2.6	0.9	4		1.1	3.1		1.5	2.4	4.6		0.5	1.9		2	2.2	1.5		0.3	2.5		0.5	0.8	1.5		1.3	2.8	0.6	1.7	1	1.8		0	2.3	1.1	0.4	0.4	0.4		0.7
	10.9		2.3	0.8	4.9		1.4	2.4	0.9	1.7	1	5			5.4		1.4	1.6	1.8			1.8		0	1.6	1.3			3.6		0.9	0.3	1.8		0.6	1	1	0.8	1.3	0.9		0.4	0.5	0.6	0.4	0	1.4		0.4
	5.6		1.4	0.7	6.8			5.4	2.4	2.4	1.4	4.2			2.2		0.9	1.9	2.3			2.2		0.5	0.9	2.3			1.3		0	1	2.3			2.5	1	1.4	0.7	0.8			2.5	0	0.5	0.3	2.5
	5.2		1.5		4.6			5.1		0.5	1.2	4.1			2.9		0.5		2.3			1.2		0.5		0.9			1.2		0.5		1.4			1.7		0.5	0.7	1.6			1.7		0	0.4	1.2
	8.3		1.4		4.9			2.6			2	4.1			1.4		0.5		1.3			4.2		0.9		0.4			2.8		0		3.1			1			0.5	1.8			0.5			0.8	0.5
	9.2		1.8		6.5			5.6				4.5			3.1		0.9		1.4			3.6		0.4		2.3			2.6		0.4		2.8			2.5				1.8			2				0.9
	3.5		1.5		7.3			5.3				4			2		0.5		4.2			0.5		1		1			1		0		2.1			4				0.9			0.9				0.4
	10.2		2.3		6.1			3.9				3.9			3.8		1.4		1.5			4.3		0.5		1			2.1		0.5		3.6			1.3				0.9			2.2				2.2
	7.3				5.5			5.9				4.2			1.9				1.8			3.9				2.8			1.5				0.9			2				1.4			2.5				1.9
	4.6				4.4			3.3				2.6			0.9				1.9			2.3				1			1.4				1.5			2.5				1.7			0.8				0.9
	3.2							4.3				5.3			1.1							1.1							1.1							1.3				1.8			2.6				0.9
	7.8							5				5.8			4.9							1.5							1.5							3.6				1.9			0.9				1.5
								3.7				4.2																								1.4				1.4			1.9				1.9
								6.7				3.3																								2.2				0.5			1.8				1.9
								6.3				5.2																								2.9				1.7			2.9				1.3
								2.3				5.4																								1.9				1.2			0.5				2.5
								4.2				4.1																								2.8				2.3			0				0.9
								5.6				3.9																								3.7				0.5			0.9				1
								5.4				4.6																								3.6				1.4			0.9				1.4
								4.5				4.3																								3.3				0.9			0.8				2.1
								1.7				4.2																								0.4				1.4			0.8				0.9
								5																												3.3							1.2
								6.3																												3.1							2.2
								4.3																												1.3							1.3
								6																												4.2							0.5
								5.7																												1.9							2.9
								5.3																												2.4							1
								5																												1.4							1.8
[truncated: 5 more columns]
