# Supplementary material for: Evidence that CA3 is Underling the Comorbidity Between Pain and Depression and the Co-curation by Wu-Tou decoction in Neuropathic Pain
Source: Sci Rep. 2017 Sep 20;7:11935. doi: 10.1038/s41598-017-12184-y (PMC5607326; doi:10.1038/s41598-017-12184-y)
Supplement: Supplementary file 6 — Dataset 5 [file 41598_2017_12184_MOESM6_ESM.xls]

## Sheet: Primary data for Fig. 4A
Quantification of γ-GABA(ng/ μl)
Sham	SNL	WTD
240.931	434.529	292.728
166.318	366.588	215.82
155.947	299.543	317.931
205.9	354.84	204.307
267.397		281.295
Quantification of glutamate (pg/ mg)
Sham	SNL	WTD
5	3.7	5.2
5.5	4.3	5.8
5.2	5	5.2
4.5	3.5	4.7
5.5	4.2	4.6

## Sheet: Primary data for Fig. 4B-C
VGLUT1/ GAPDH
Sham	SNL	WTD
0.257855	0.0670906	0.132079
0.176535	0.0976953	0.161523
0.196744	0.0475617	0.223763
	0.0843858
	0.124873
NR1/ GAPDH				NR2A/ GAPDH				NR2B/ GAPDH				GluR1/ GAPDH				GluR2/ GAPDH
Sham	SNL	WTD		Sham	SNL	WTD		Sham	SNL	WTD		Sham	SNL	WTD		Sham	SNL	WTD
1.94824	0.491132	0.333448		1.23139	0.429415	0.778111		0.75092	0.208363	0.354113		2.29701	0.942472	0.622546		7.43539	1.67633	0.612129
0.445483	0.605452	0.489298		0.581133	0.491007	0.738739		0.403918	0.298024	0.505708		0.884498	1.02149	1.00759		3.295	1.95996	1.43269
0.611926	0.417206	0.668518		0.924431	0.454877	0.529847		0.621406	0.601614	1.01739		1.62596	0.854144	1.3578		3.83501	1.17459	2.87811
	0.334447				0.257956				0.51297				0.626551				1.74836
	0.453929				0.392344				0.430837				0.674794				1.51449
					0.498576				0.554767				0.616373				1.16622

## Sheet: Primary data for Fig. 4D
Numbers of BDNF and GluR1 positive neurons
Sham	SNL	WTD
72	20	71
79	14	64
88	16	72
Numbers of BDNF and GluR2 positive neurons
Sham	SNL	WTD
72	3	69
77	3	62
81	5	70
