# Supplementary material for: Evidence that CA3 is Underling the Comorbidity Between Pain and Depression and the Co-curation by Wu-Tou decoction in Neuropathic Pain
Source: Sci Rep. 2017 Sep 20;7:11935. doi: 10.1038/s41598-017-12184-y (PMC5607326; doi:10.1038/s41598-017-12184-y)
Supplement: Supplementary file 7 — Dataset 6 [file 41598_2017_12184_MOESM7_ESM.xls]

## Sheet: Primary data for Fig. 5
Amplitude				Frequency
Sham	SNL	WTD		Sham	SNL	WTD
-21.3481	-7.44119	-10.951		5.87701	0.37933	2.45143
-10.3121	-11.0397	-20.4361		4.84289	0.686351	10.3097
-11.8924	-11.1398	-11.2474		4.60234	2.59414	2.23988
-19.9376	-13.1533	-12.3564		8.63066	4.58746	3.19382
-29.3806	-17.0014	-14.9834		3.31415	1.66968	5.8745
-20.3289	-13.5167	-13.8985		4.1326	1.18216	2.84899
-18.3776	-19.1556	-18.1631		7.5717	1.45609	9.26215
-27.1174	-17.269	-17.1609		3.09253	2.76593	9.6653
-17.1825	-11.8762	-33.0661		8.78505	4.41628
-43.368		-26.6776			4.64428
